# Supplementary material for: Web-Based Dynamic Nomograms for Predicting Overall Survival and Cancer-Specific Survival in Breast Cancer Patients with Lung Metastases
Source: J Pers Med. 2022 Dec 26;13(1):43. doi: 10.3390/jpm13010043 (PMC9864097; doi:10.3390/jpm13010043)
Supplement: Supplementary file 1 [file jpm-13-00043-s001.zip]

Archive with 1 entries (1 files):
- jpm-2010953-supplementary.pdf
